# Supplementary material for: Fungal Host Affects Photosynthesis in a Lichen Holobiont
Source: J Fungi (Basel). 2022 Nov 30;8(12):1267. doi: 10.3390/jof8121267 (PMC9784818; doi:10.3390/jof8121267)
Supplement: Supplementary file 1 [file jof-08-01267-s001.zip]

Archive with 1 entries (1 files):
- jof-1951626-supplementary.pdf
